# Supplementary material for: ﻿Two new species of the purse-web spider genus Atypus Latreille, 1804 from China (Araneae, Atypidae)
Source: Zookeys. 2025 Feb 27;1229:201–12. doi: 10.3897/zookeys.1229.143547 (PMC11886597; doi:10.3897/zookeys.1229.143547)
Supplement: XML Treatment for Atypus dawei [file zookeys.1229.143547-treatment1.xml]

<!DOCTYPE tp:taxon-treatment
  PUBLIC "-//TaxonX//DTD Taxonomic Treatment Publishing DTD v0 20100105//EN" "tax-treatment-NSO.dtd">
<tp:taxon-treatment xmlns:tp="http://www.plazi.org/taxpub"><tp:treatment-meta><kwd-group><label>Taxon classification</label><kwd>
                <named-content content-type="kingdom">Animalia</named-content>
              </kwd><kwd>
                <named-content content-type="order">Araneae</named-content>
              </kwd><kwd>
                <named-content content-type="family">Atypidae</named-content>
              </kwd></kwd-group><mixed-citation publication-type="journal"><person-group><name><surname>Li</surname><given-names>Yangxin</given-names></name><name><surname>Li</surname><given-names>Fan</given-names></name><name><surname>Li</surname><given-names>Daiqin</given-names></name><name><surname>Xu</surname><given-names>Xin</given-names></name></person-group><article-title>﻿Two new species of the purse-web spider genus <italic><tp:taxon-name><tp:taxon-name-part taxon-name-part-type="genus" reg="Atypus">Atypus</tp:taxon-name-part></tp:taxon-name></italic> Latreille, 1804 from China (<tp:taxon-name><tp:taxon-name-part taxon-name-part-type="order">Araneae</tp:taxon-name-part></tp:taxon-name>, <tp:taxon-name><tp:taxon-name-part taxon-name-part-type="family">Atypidae</tp:taxon-name-part></tp:taxon-name>)</article-title><source>Zookeys</source><day>27</day><month>02</month><year>2025</year><volume>1229</volume><fpage>201</fpage><lpage>212</lpage><pub-id pub-id-type="doi">10.3897/zookeys.1229.143547</pub-id></mixed-citation></tp:treatment-meta><tp:nomenclature><label>﻿</label><tp:taxon-name>
              <object-id xmlns:xlink="http://www.w3.org/1999/xlink" content-type="arpha" xlink:type="simple">2499F009-5528-5093-BBF9-07E0CD6283E3</object-id>
              <tp:taxon-name-part taxon-name-part-type="genus" reg="Atypus">Atypus</tp:taxon-name-part>
              <tp:taxon-name-part taxon-name-part-type="species" reg="dawei">dawei</tp:taxon-name-part>
              <object-id xmlns:xlink="http://www.w3.org/1999/xlink" content-type="zoobank" xlink:type="simple">https://zoobank.org/731CD2FF-CDD2-4539-9907-BED8B87A3A0A</object-id>
            </tp:taxon-name><tp:taxon-authority>Li &amp; Xu</tp:taxon-authority><tp:taxon-status xmlns:xlink="http://www.w3.org/1999/xlink" xlink:type="simple">sp. nov.</tp:taxon-status><xref ref-type="fig" rid="F1">Figs 1</xref><xref ref-type="fig" rid="F2">, 2</xref><xref ref-type="fig" rid="F3">, 3</xref></tp:nomenclature><tp:treatment-sec sec-type="type material" id="SECID0ELMAC"><title>Type material.</title><p><bold><italic>Holotype</italic></bold>: China • ♂; Hunan Province, Liuyang City, Mount Dawei, Wuzhi Summit; <named-content xmlns:xlink="http://www.w3.org/1999/xlink" content-type="dwc:verbatimCoordinates" xlink:type="simple"><named-content content-type="geo-json" specific-use="{&#34;type&#34;:&#34;Point&#34;,&#34;coordinates&#34;:[114.110000,28.410000]}" id="NCID0EZMAC" xlink:type="simple">28.41°N, 114.11°E</named-content></named-content>; alt. 1200 m; 13 May 2016; X. Xu leg.; LY001.</p><p><bold><italic>Paratypes</italic></bold>: China • 2♀♀; same data as for holotype, alt. 740 m; 4–6 May 2022; ATY-2022-001, 002 – Jiangxi Province • 1♀; Shangrao City, Guangxin District, Zhengfang Town, Lou Village; <named-content xmlns:xlink="http://www.w3.org/1999/xlink" content-type="dwc:verbatimCoordinates" xlink:type="simple"><named-content content-type="geo-json" specific-use="{&#34;type&#34;:&#34;Point&#34;,&#34;coordinates&#34;:[117.900000,28.690000]}" id="NCID0EINAC" xlink:type="simple">28.69°N, 117.90°E</named-content></named-content>; alt. 131 m; 30 August 2023; ATY-2023-181 • 1♀; Shangrao City, Dexing City, Raoer Town, Damaoshan Scenic Area; <named-content xmlns:xlink="http://www.w3.org/1999/xlink" content-type="dwc:verbatimCoordinates" xlink:type="simple"><named-content content-type="geo-json" specific-use="{&#34;type&#34;:&#34;Point&#34;,&#34;coordinates&#34;:[117.720000,28.840000]}" id="NCID0EQNAC" xlink:type="simple">28.84°N, 117.72°E</named-content></named-content>; alt. 185 m; 30 August 2023; ATY-2023-189 • 1♀; Shangrao City, Dexing City, Fenghuanghu Scenic Area; <named-content xmlns:xlink="http://www.w3.org/1999/xlink" content-type="dwc:verbatimCoordinates" xlink:type="simple"><named-content content-type="geo-json" specific-use="{&#34;type&#34;:&#34;Point&#34;,&#34;coordinates&#34;:[117.600000,28.920000]}" id="NCID0EYNAC" xlink:type="simple">28.92°N, 117.60°E</named-content></named-content>; alt. 74 m; 31 August 2023; ATY-2023-192 • 2♀♀; Shangrao City, Wuyuan County, Xucun Town, Fenshui Village; <named-content xmlns:xlink="http://www.w3.org/1999/xlink" content-type="dwc:verbatimCoordinates" xlink:type="simple"><named-content content-type="geo-json" specific-use="{&#34;type&#34;:&#34;Point&#34;,&#34;coordinates&#34;:[117.610000,29.220000]}" id="NCID0EAOAC" xlink:type="simple">29.22°N, 117.61°E</named-content></named-content>; alt. 84–92 m; 1 September 2023; ATY-2023-193, 195 • 2♀♀; Jingdezhen City, Fuliang County, Jinggongqiao Town; <named-content xmlns:xlink="http://www.w3.org/1999/xlink" content-type="dwc:verbatimCoordinates" xlink:type="simple"><named-content content-type="geo-json" specific-use="{&#34;type&#34;:&#34;Point&#34;,&#34;coordinates&#34;:[117.220000,29.700000]}" id="NCID0EIOAC" xlink:type="simple">29.70°N, 117.22°E</named-content></named-content>; alt. 92 m; 2 September 2023; ATY-2023-204, 207 – Anhui Province, Chizhou City, Dongzhi County • 1♀; Muta Town, Hengshan Village; <named-content xmlns:xlink="http://www.w3.org/1999/xlink" content-type="dwc:verbatimCoordinates" xlink:type="simple"><named-content content-type="geo-json" specific-use="{&#34;type&#34;:&#34;Point&#34;,&#34;coordinates&#34;:[117.070000,29.790000]}" id="NCID0EQOAC" xlink:type="simple">29.79°N, 117.07°E</named-content></named-content>; alt. 122 m; 2 September 2023; ATY-2023-209 • 2♀♀; Guangang Town, Huangjialong Village; <named-content xmlns:xlink="http://www.w3.org/1999/xlink" content-type="dwc:verbatimCoordinates" xlink:type="simple"><named-content content-type="geo-json" specific-use="{&#34;type&#34;:&#34;Point&#34;,&#34;coordinates&#34;:[117.050000,29.850000]}" id="NCID0EYOAC" xlink:type="simple">29.85°N, 117.05°E</named-content></named-content>; alt. 125 m; 2 September 2023; X. Xu, Y. Zhang, Y.X. Li, J.Y. Yuan leg.; ATY-2023-212, 213.</p></tp:treatment-sec><tp:treatment-sec sec-type="diagnosis" id="SECID0E4OAC"><title>Diagnosis.</title><p>The male palp of <italic><tp:taxon-name><tp:taxon-name-part taxon-name-part-type="genus" reg="Atypus">A.</tp:taxon-name-part><tp:taxon-name-part taxon-name-part-type="species" reg="dawei">dawei</tp:taxon-name-part></tp:taxon-name></italic> sp. nov. resembles that of <italic><tp:taxon-name><tp:taxon-name-part taxon-name-part-type="genus" reg="Atypus">A.</tp:taxon-name-part><tp:taxon-name-part taxon-name-part-type="species" reg="flexus">flexus</tp:taxon-name-part></tp:taxon-name></italic> Zhu, Zhang, Song &amp; Qu, 2006 by having the embolus with thick, slightly curved base, but it can be distinguished from the latter by the larger, narrower conductor in prolateral view (Fig. <xref ref-type="fig" rid="F2">2G</xref>), and from that of <italic><tp:taxon-name><tp:taxon-name-part taxon-name-part-type="genus" reg="Atypus">A.</tp:taxon-name-part><tp:taxon-name-part taxon-name-part-type="species" reg="liui">liui</tp:taxon-name-part></tp:taxon-name></italic> sp. nov. by slightly curved and thicker base of the embolus, parallel to conductor (Fig. <xref ref-type="fig" rid="F2">2J, K</xref>) and by the smaller conductor (Fig. <xref ref-type="fig" rid="F2">2G–K</xref>). Female genitalia of <italic><tp:taxon-name><tp:taxon-name-part taxon-name-part-type="genus" reg="Atypus">A.</tp:taxon-name-part><tp:taxon-name-part taxon-name-part-type="species" reg="dawei">dawei</tp:taxon-name-part></tp:taxon-name></italic> sp. nov. resemble those of <italic><tp:taxon-name><tp:taxon-name-part taxon-name-part-type="genus" reg="Atypus">A.</tp:taxon-name-part><tp:taxon-name-part taxon-name-part-type="species" reg="suiningensis">suiningensis</tp:taxon-name-part></tp:taxon-name></italic> Zhang, 1985 and <italic><tp:taxon-name><tp:taxon-name-part taxon-name-part-type="genus" reg="Atypus">A.</tp:taxon-name-part><tp:taxon-name-part taxon-name-part-type="species" reg="liui">liui</tp:taxon-name-part></tp:taxon-name></italic> sp. nov. in having almost two equal-sized pairs of receptacula, but the new species can be distinguished from <italic><tp:taxon-name><tp:taxon-name-part taxon-name-part-type="genus" reg="Atypus">A.</tp:taxon-name-part><tp:taxon-name-part taxon-name-part-type="species" reg="suiningensis">suiningensis</tp:taxon-name-part></tp:taxon-name></italic> by its nearly rectangular genital atrium, and from <italic><tp:taxon-name><tp:taxon-name-part taxon-name-part-type="genus" reg="Atypus">A.</tp:taxon-name-part><tp:taxon-name-part taxon-name-part-type="species" reg="liui">liui</tp:taxon-name-part></tp:taxon-name></italic> sp. nov. by the shorter stalks (Fig. <xref ref-type="fig" rid="F3">3A–F</xref>).</p><fig id="F2" position="float" orientation="portrait"><object-id xmlns:xlink="http://www.w3.org/1999/xlink" content-type="doi" xlink:type="simple">10.3897/zookeys.1229.143547.figure2</object-id><object-id xmlns:xlink="http://www.w3.org/1999/xlink" content-type="arpha" xlink:type="simple">80D6882A-3467-5413-AD19-CFC9E2D0AEF4</object-id><label>Figure 2.</label><caption><p>Male and female somatic structure and male genital anatomy of <italic><tp:taxon-name><tp:taxon-name-part taxon-name-part-type="genus" reg="Atypus">Atypus</tp:taxon-name-part><tp:taxon-name-part taxon-name-part-type="species" reg="dawei">dawei</tp:taxon-name-part></tp:taxon-name></italic> sp. nov. <bold>A–C</bold> male (LY001) <bold>D–F</bold> female (ATY-2023-212) <bold>A, D</bold> carapace <bold>B, E</bold> sternum <bold>C, F</bold> chelicerae <bold>G–K</bold> left male palp (LY001) <bold>G</bold> prolateral view <bold>H</bold> retrolateral view <bold>I</bold> ventral view <bold>J</bold> dorsal view <bold>K</bold> ventral view. Scale bars: 0.5 mm.</p></caption><graphic xmlns:xlink="http://www.w3.org/1999/xlink" xlink:href="zookeys-1229-201_article-143547__-g002.jpg" position="float" orientation="portrait" xlink:type="simple" id="oo_1264495.jpg"><uri content-type="original_file" xlink:type="simple">https://binary.pensoft.net/fig/1264495</uri></graphic></fig><fig id="F3" position="float" orientation="portrait"><object-id xmlns:xlink="http://www.w3.org/1999/xlink" content-type="doi" xlink:type="simple">10.3897/zookeys.1229.143547.figure3</object-id><object-id xmlns:xlink="http://www.w3.org/1999/xlink" content-type="arpha" xlink:type="simple">90700F17-6E9B-53A5-9859-EEBA683C62CF</object-id><label>Figure 3.</label><caption><p>Female genital anatomy of <italic><tp:taxon-name><tp:taxon-name-part taxon-name-part-type="genus" reg="Atypus">Atypus</tp:taxon-name-part><tp:taxon-name-part taxon-name-part-type="species" reg="dawei">dawei</tp:taxon-name-part></tp:taxon-name></italic> sp. nov. <bold>A</bold>–<bold>F</bold> vulva, dorsal view <bold>A</bold> ATY-2023-212 <bold>B</bold> ATY-2022-002 <bold>C</bold> ATY-2023-181 <bold>D</bold> ATY-2023-192 <bold>E</bold> ATY-2023-204 <bold>F</bold> ATY-2023-209. Scale bars: 0.5 mm.</p></caption><graphic xmlns:xlink="http://www.w3.org/1999/xlink" xlink:href="zookeys-1229-201_article-143547__-g003.jpg" position="float" orientation="portrait" xlink:type="simple" id="oo_1264496.jpg"><uri content-type="original_file" xlink:type="simple">https://binary.pensoft.net/fig/1264496</uri></graphic></fig></tp:treatment-sec><tp:treatment-sec sec-type="description" id="SECID0ECFAE"><title>Description.</title><p><bold>Male</bold> (holotype; Fig. <xref ref-type="fig" rid="F1">1F</xref>). <abbrev xmlns:xlink="http://www.w3.org/1999/xlink" xlink:title="total length" id="ABBRID0EOFAE" xlink:type="simple">TL</abbrev> (including chelicerae) 10.07. <abbrev xmlns:xlink="http://www.w3.org/1999/xlink" xlink:title="carapace length" id="ABBRID0ESFAE" xlink:type="simple">CL</abbrev> 3.82, <abbrev xmlns:xlink="http://www.w3.org/1999/xlink" xlink:title="carapace width" id="ABBRID0EWFAE" xlink:type="simple">CW</abbrev> 3.87, <abbrev xmlns:xlink="http://www.w3.org/1999/xlink" xlink:title="abdomen length" id="ABBRID0E1FAE" xlink:type="simple">AL</abbrev> 3.41, <abbrev xmlns:xlink="http://www.w3.org/1999/xlink" xlink:title="abdomen width" id="ABBRID0E5FAE" xlink:type="simple">AW</abbrev> 2.12. Carapace reddish brown. Fovea transverse with radial grooves, occupying about 1/7 of carapace width at that point (Fig. <xref ref-type="fig" rid="F2">2A</xref>). Eye diameter: <abbrev xmlns:xlink="http://www.w3.org/1999/xlink" xlink:title="anterior median eyes" id="ABBRID0EGGAE" xlink:type="simple">AME</abbrev> 0.28, <abbrev xmlns:xlink="http://www.w3.org/1999/xlink" xlink:title="anterior lateral eyes" id="ABBRID0EKGAE" xlink:type="simple">ALE</abbrev> 0.19, <abbrev xmlns:xlink="http://www.w3.org/1999/xlink" xlink:title="posterior median eyes" id="ABBRID0EOGAE" xlink:type="simple">PME</abbrev> 0.16, <abbrev xmlns:xlink="http://www.w3.org/1999/xlink" xlink:title="posterior lateral eyes" id="ABBRID0ESGAE" xlink:type="simple">PLE</abbrev> 0.07, <abbrev xmlns:xlink="http://www.w3.org/1999/xlink" xlink:title="anterior median eyes" id="ABBRID0EWGAE" xlink:type="simple">AME</abbrev>–<abbrev xmlns:xlink="http://www.w3.org/1999/xlink" xlink:title="anterior median eyes" id="ABBRID0E1GAE" xlink:type="simple">AME</abbrev> 0.10, <abbrev xmlns:xlink="http://www.w3.org/1999/xlink" xlink:title="anterior median eyes" id="ABBRID0E5GAE" xlink:type="simple">AME</abbrev>–<abbrev xmlns:xlink="http://www.w3.org/1999/xlink" xlink:title="anterior lateral eyes" id="ABBRID0ECHAE" xlink:type="simple">ALE</abbrev> 0.14, <abbrev xmlns:xlink="http://www.w3.org/1999/xlink" xlink:title="posterior median eyes" id="ABBRID0EGHAE" xlink:type="simple">PME</abbrev>–<abbrev xmlns:xlink="http://www.w3.org/1999/xlink" xlink:title="posterior median eyes" id="ABBRID0EKHAE" xlink:type="simple">PME</abbrev> 0.62, <abbrev xmlns:xlink="http://www.w3.org/1999/xlink" xlink:title="posterior median eyes" id="ABBRID0EOHAE" xlink:type="simple">PME</abbrev>–<abbrev xmlns:xlink="http://www.w3.org/1999/xlink" xlink:title="posterior lateral eyes" id="ABBRID0ESHAE" xlink:type="simple">PLE</abbrev> 0.05. <abbrev xmlns:xlink="http://www.w3.org/1999/xlink" xlink:title="median ocular area" id="ABBRID0EWHAE" xlink:type="simple">MOA</abbrev> 0.50, front width 0.66, back width 0.88. Labium wider than long. Sternum yellowish brown, 2.49 long, 2.62 wide. Sigilla deeply imprinted, first pair close to anterior margin of sternum; posterior pair much larger and oval (Fig. <xref ref-type="fig" rid="F2">2B</xref>). Chelicerae reddish brown, with 12 teeth in a single row (Fig. <xref ref-type="fig" rid="F2">2C</xref>). Abdomen blackish brown with dorsal scutum light yellow. Legs slender and light yellow. Palpal femur with shallow furrow. Only femur I with granular texture on the prolateral side. Metatarsus IV with two dorsal spines. Leg measurements: leg I 13.15 (4.15, 1.58, 2.25, 3.10, 2.07), leg II 11.06 (3.45, 1.54, 1.74, 2.55, 1.78), leg III 10.00 (2.73, 1.39, 1.52, 2.48, 1.88), leg IV 13.46 (3.69, 1.52, 2.13, 3.58, 2.54).</p><p><bold><italic>Palp</italic></bold>. Half-rounded conductor with an excurved distal edge (Fig. <xref ref-type="fig" rid="F2">2I–K</xref>); thick base of embolus slightly curved, and embolus parallel to conductor (Fig. <xref ref-type="fig" rid="F2">2G–K</xref>).</p><p><bold>Female</bold> (ATY-2023-212; Fig. <xref ref-type="fig" rid="F1">1E</xref>). <abbrev xmlns:xlink="http://www.w3.org/1999/xlink" xlink:title="total length" id="ABBRID0EZIAE" xlink:type="simple">TL</abbrev> (including chelicerae) 16.27. <abbrev xmlns:xlink="http://www.w3.org/1999/xlink" xlink:title="carapace length" id="ABBRID0E4IAE" xlink:type="simple">CL</abbrev> 4.92, <abbrev xmlns:xlink="http://www.w3.org/1999/xlink" xlink:title="carapace width" id="ABBRID0EBJAE" xlink:type="simple">CW</abbrev> 4.86, <abbrev xmlns:xlink="http://www.w3.org/1999/xlink" xlink:title="abdomen length" id="ABBRID0EFJAE" xlink:type="simple">AL</abbrev> 7.67, <abbrev xmlns:xlink="http://www.w3.org/1999/xlink" xlink:title="abdomen width" id="ABBRID0EJJAE" xlink:type="simple">AW</abbrev> 5.13. Carapace reddish brown. Fovea transverse, occupying about 1/7 of carapace width at that point (Fig. <xref ref-type="fig" rid="F2">2D</xref>). Eye region black. Eye diameters: <abbrev xmlns:xlink="http://www.w3.org/1999/xlink" xlink:title="anterior median eyes" id="ABBRID0ERJAE" xlink:type="simple">AME</abbrev> 0.24, <abbrev xmlns:xlink="http://www.w3.org/1999/xlink" xlink:title="anterior lateral eyes" id="ABBRID0EVJAE" xlink:type="simple">ALE</abbrev> 0.20, <abbrev xmlns:xlink="http://www.w3.org/1999/xlink" xlink:title="posterior median eyes" id="ABBRID0EZJAE" xlink:type="simple">PME</abbrev> 0.21, <abbrev xmlns:xlink="http://www.w3.org/1999/xlink" xlink:title="posterior lateral eyes" id="ABBRID0E4JAE" xlink:type="simple">PLE</abbrev> 0.16, <abbrev xmlns:xlink="http://www.w3.org/1999/xlink" xlink:title="anterior median eyes" id="ABBRID0EBKAE" xlink:type="simple">AME</abbrev>–<abbrev xmlns:xlink="http://www.w3.org/1999/xlink" xlink:title="anterior median eyes" id="ABBRID0EFKAE" xlink:type="simple">AME</abbrev> 0.26, <abbrev xmlns:xlink="http://www.w3.org/1999/xlink" xlink:title="anterior median eyes" id="ABBRID0EJKAE" xlink:type="simple">AME</abbrev>–<abbrev xmlns:xlink="http://www.w3.org/1999/xlink" xlink:title="anterior lateral eyes" id="ABBRID0ENKAE" xlink:type="simple">ALE</abbrev> 0.24, <abbrev xmlns:xlink="http://www.w3.org/1999/xlink" xlink:title="posterior median eyes" id="ABBRID0ERKAE" xlink:type="simple">PME</abbrev>–<abbrev xmlns:xlink="http://www.w3.org/1999/xlink" xlink:title="posterior median eyes" id="ABBRID0EVKAE" xlink:type="simple">PME</abbrev> 0.91, <abbrev xmlns:xlink="http://www.w3.org/1999/xlink" xlink:title="posterior median eyes" id="ABBRID0EZKAE" xlink:type="simple">PME</abbrev>–<abbrev xmlns:xlink="http://www.w3.org/1999/xlink" xlink:title="posterior lateral eyes" id="ABBRID0E4KAE" xlink:type="simple">PLE</abbrev> 0.07. <abbrev xmlns:xlink="http://www.w3.org/1999/xlink" xlink:title="median ocular area" id="ABBRID0EBLAE" xlink:type="simple">MOA</abbrev> 0.51, front width 0.70, back width 1.47. Sternum orange-brown, 4.34 long, 3.86 width, with dense covering of hairs. Sigilla larger than that in male, second pair smallest, fourth pair largest (Fig. <xref ref-type="fig" rid="F2">2E</xref>). Chelicerae reddish brown, with 14 teeth in a single row (Fig. <xref ref-type="fig" rid="F2">2F</xref>). Abdomen dark brown in oval, with an oval dorsal scutum in the anterior part. <abbrev xmlns:xlink="http://www.w3.org/1999/xlink" xlink:title="anterior lateral spinnerets" id="ABBRID0ENLAE" xlink:type="simple">ALS</abbrev> 0.62 long, <abbrev xmlns:xlink="http://www.w3.org/1999/xlink" xlink:title="posterior median spinnerets" id="ABBRID0ERLAE" xlink:type="simple">PMS</abbrev> 1.12 long, <abbrev xmlns:xlink="http://www.w3.org/1999/xlink" xlink:title="posterior lateral spinnerets" id="ABBRID0EVLAE" xlink:type="simple">PLS</abbrev> four-segments as follows: basal 0.77, median 0.81, subapical 0.96, apical 1.09. Legs yellowish brown, with a dense covering of long hairs; all metatarsus with dorsal spines; metatarsus IV with six dorsal spines. Leg measurements: Leg I 11.35 (4.19, 2.04,1.74, 2.08, 1.30), Leg II 9.02 (2.94, 2.06, 1.35, 1.58, 1.09), Leg III 7.36 (2.04, 1.66, 1.19, 1.53, 0.94), Leg IV 10.39 (3.62, 1.75, 1.52, 2.20, 1.30).</p><p><bold><italic>Vulva</italic></bold>. Genital atrium short, wider than long, with oval lateral pore patches; two pairs of pyriform receptacula similar in size, with short stalks (Fig. <xref ref-type="fig" rid="F3">3A–F</xref>).</p></tp:treatment-sec><tp:treatment-sec sec-type="variation" id="SECID0EEMAE"><title>Variation.</title><p>Females exhibit variation in body size and the number of cheliceral teeth. Measurements for females (<italic>N</italic> = 12) are as follows: <abbrev xmlns:xlink="http://www.w3.org/1999/xlink" xlink:title="total length" id="ABBRID0EMMAE" xlink:type="simple">TL</abbrev> 8.92–16.72, <abbrev xmlns:xlink="http://www.w3.org/1999/xlink" xlink:title="carapace length" id="ABBRID0EQMAE" xlink:type="simple">CL</abbrev> 3.13–4.92, <abbrev xmlns:xlink="http://www.w3.org/1999/xlink" xlink:title="carapace width" id="ABBRID0EUMAE" xlink:type="simple">CW</abbrev> 2.88–4.86, <abbrev xmlns:xlink="http://www.w3.org/1999/xlink" xlink:title="abdomen length" id="ABBRID0EYMAE" xlink:type="simple">AL</abbrev> 3.61–7.67, <abbrev xmlns:xlink="http://www.w3.org/1999/xlink" xlink:title="abdomen width" id="ABBRID0E3MAE" xlink:type="simple">AW</abbrev> 2.51–5.13. The number of cheliceral teeth ranges from 10 to 14 (<italic>N</italic> = 12). In addition, the female genitalia show intraspecific variation. The middle pair of receptacula are positioned either on the ventral side of the genitalia atrium (Fig. <xref ref-type="fig" rid="F3">3A, E, F</xref>) or near the anterior margin of the genitalia atrium (Fig. <xref ref-type="fig" rid="F3">3B–D</xref>).</p></tp:treatment-sec><tp:treatment-sec sec-type="etymology" id="SECID0EKNAE"><title>Etymology.</title><p>The species epithet, a noun in apposition, refers to the type locality.</p></tp:treatment-sec><tp:treatment-sec sec-type="distribution" id="SECID0EPNAE"><title>Distribution.</title><p>China (Anhui, Hunan, Jiangxi).</p></tp:treatment-sec><tp:treatment-sec><!--Section generated to contain objects referenced in tp:taxon-treatment.--><fig id="F1" position="float" orientation="portrait"><object-id xmlns:xlink="http://www.w3.org/1999/xlink" content-type="doi" xlink:type="simple">10.3897/zookeys.1229.143547.figure1</object-id><object-id xmlns:xlink="http://www.w3.org/1999/xlink" content-type="arpha" xlink:type="simple">9AA7B8D4-B707-5D43-947B-F470BCE31EC3</object-id><label>Figure 1.</label><caption><p>The collection localities (<bold>A</bold>), microhabitat (<bold>B–D</bold>) and general somatic morphology (<bold>E–H</bold>) of two new <italic><tp:taxon-name><tp:taxon-name-part taxon-name-part-type="genus" reg="Atypus">Atypus</tp:taxon-name-part></tp:taxon-name></italic> species. Red arrows show purse-webs. <bold>E, G</bold> female <bold>F, H</bold> male <bold>E–F</bold><italic><tp:taxon-name><tp:taxon-name-part taxon-name-part-type="genus" reg="Atypus">Atypus</tp:taxon-name-part><tp:taxon-name-part taxon-name-part-type="species" reg="dawei">dawei</tp:taxon-name-part></tp:taxon-name></italic> sp. nov. <bold>G–H</bold><italic><tp:taxon-name><tp:taxon-name-part taxon-name-part-type="genus" reg="Atypus">Atypus</tp:taxon-name-part><tp:taxon-name-part taxon-name-part-type="species" reg="liui">liui</tp:taxon-name-part></tp:taxon-name></italic> sp. nov. <bold>E</bold> ATY-2023-212 <bold>F</bold> LY001 <bold>G</bold> ATY-2023-102F <bold>H</bold> ATY-2023-102M. Scale bars: 0.5 cm.</p></caption><graphic xmlns:xlink="http://www.w3.org/1999/xlink" xlink:href="zookeys-1229-201_article-143547__-g001.jpg" position="float" orientation="portrait" xlink:type="simple" id="oo_1264494.jpg"><uri content-type="original_file" xlink:type="simple">https://binary.pensoft.net/fig/1264494</uri></graphic></fig></tp:treatment-sec></tp:taxon-treatment>
