# Supplementary material for: ﻿Two new species of the purse-web spider genus Atypus Latreille, 1804 from China (Araneae, Atypidae)
Source: Zookeys. 2025 Feb 27;1229:201–12. doi: 10.3897/zookeys.1229.143547 (PMC11886597; doi:10.3897/zookeys.1229.143547)
Supplement: XML Treatment for Atypus liui [file zookeys.1229.143547-treatment2.xml]

<!DOCTYPE tp:taxon-treatment
  PUBLIC "-//TaxonX//DTD Taxonomic Treatment Publishing DTD v0 20100105//EN" "tax-treatment-NSO.dtd">
<tp:taxon-treatment xmlns:tp="http://www.plazi.org/taxpub"><tp:treatment-meta><kwd-group><label>Taxon classification</label><kwd>
                <named-content content-type="kingdom">Animalia</named-content>
              </kwd><kwd>
                <named-content content-type="order">Araneae</named-content>
              </kwd><kwd>
                <named-content content-type="family">Atypidae</named-content>
              </kwd></kwd-group><mixed-citation publication-type="journal"><person-group><name><surname>Li</surname><given-names>Yangxin</given-names></name><name><surname>Li</surname><given-names>Fan</given-names></name><name><surname>Li</surname><given-names>Daiqin</given-names></name><name><surname>Xu</surname><given-names>Xin</given-names></name></person-group><article-title>﻿Two new species of the purse-web spider genus <italic><tp:taxon-name><tp:taxon-name-part taxon-name-part-type="genus" reg="Atypus">Atypus</tp:taxon-name-part></tp:taxon-name></italic> Latreille, 1804 from China (<tp:taxon-name><tp:taxon-name-part taxon-name-part-type="order">Araneae</tp:taxon-name-part></tp:taxon-name>, <tp:taxon-name><tp:taxon-name-part taxon-name-part-type="family">Atypidae</tp:taxon-name-part></tp:taxon-name>)</article-title><source>Zookeys</source><day>27</day><month>02</month><year>2025</year><volume>1229</volume><fpage>201</fpage><lpage>212</lpage><pub-id pub-id-type="doi">10.3897/zookeys.1229.143547</pub-id></mixed-citation></tp:treatment-meta><tp:nomenclature><label>﻿</label><tp:taxon-name>
              <object-id xmlns:xlink="http://www.w3.org/1999/xlink" content-type="arpha" xlink:type="simple">809C9C2A-59B3-5C8B-B069-584A65C71B5F</object-id>
              <tp:taxon-name-part taxon-name-part-type="genus" reg="Atypus">Atypus</tp:taxon-name-part>
              <tp:taxon-name-part taxon-name-part-type="species" reg="liui">liui</tp:taxon-name-part>
              <object-id xmlns:xlink="http://www.w3.org/1999/xlink" content-type="zoobank" xlink:type="simple">https://zoobank.org/E20CF3E2-6D7E-47AF-A6C9-1BC73F9E67E2</object-id>
            </tp:taxon-name><tp:taxon-authority>Li &amp; Xu</tp:taxon-authority><tp:taxon-status xmlns:xlink="http://www.w3.org/1999/xlink" xlink:type="simple">sp. nov.</tp:taxon-status><xref ref-type="fig" rid="F4">Figs 4</xref><xref ref-type="fig" rid="F5">, 5</xref></tp:nomenclature><tp:treatment-sec sec-type="type material" id="SECID0EGPAE"><title>Type material.</title><p><bold><italic>Holotype</italic></bold>: China • ♂; Hunan Province, Linxiang City, Xiacaojiachong Village; <named-content xmlns:xlink="http://www.w3.org/1999/xlink" content-type="dwc:verbatimCoordinates" xlink:type="simple"><named-content content-type="geo-json" specific-use="{&#34;type&#34;:&#34;Point&#34;,&#34;coordinates&#34;:[113.350000,29.500000]}" id="NCID0EUPAE" xlink:type="simple">29.50°N, 113.35°E</named-content></named-content>; alt. 67 m; 24 June 2018; D.Q. Li, F.X. Liu, X. Xu, D. Li leg.; YY-2018-001M.</p><p><bold><italic>Paratypes</italic></bold>: China • 1♂6♀♀; same data as for holotype; YY-2018-001F–006 – Anhui Province • 1♀; Liuan City, Mount Mei; <named-content xmlns:xlink="http://www.w3.org/1999/xlink" content-type="dwc:verbatimCoordinates" xlink:type="simple"><named-content content-type="geo-json" specific-use="{&#34;type&#34;:&#34;Point&#34;,&#34;coordinates&#34;:[115.930000,31.710000]}" id="NCID0EDQAE" xlink:type="simple">31.71°N, 115.93°E</named-content></named-content>; alt. 88 m; 15 June 2017; F.X. Liu, H. Liu leg.; AH-2017-023F – Guangxi Zhuang Autonomous Region • 2♀♀; Guilin City, Yongfu County, Yongfu Town, Jingmen Village; <named-content xmlns:xlink="http://www.w3.org/1999/xlink" content-type="dwc:verbatimCoordinates" xlink:type="simple"><named-content content-type="geo-json" specific-use="{&#34;type&#34;:&#34;Point&#34;,&#34;coordinates&#34;:[109.960000,25.010000]}" id="NCID0ELQAE" xlink:type="simple">25.01°N, 109.96°E</named-content></named-content>; alt.117 m; 6 August 2024; X. Xu, Y.X. Li, Y.C. Xiong, S.S. Han leg.; ATY-2024-023, 024 – Guizhou Province • 2♂♂18♀♀; Qiandongnan Miao and Dong Autonomous Prefecture, Danzhai County, Xingren Town, Wudi Village; <named-content xmlns:xlink="http://www.w3.org/1999/xlink" content-type="dwc:verbatimCoordinates" xlink:type="simple"><named-content content-type="geo-json" specific-use="{&#34;type&#34;:&#34;Point&#34;,&#34;coordinates&#34;:[107.760000,26.240000]}" id="NCID0ETQAE" xlink:type="simple">26.24°N, 107.76°E</named-content></named-content>; alt. 872 m; 8 August 2023; ATY-2023-095A–104D • 4♀♀; Qiannan Buyi and Miao Autonomous Prefecture, Duyun City, Yundong Town, Bagu Village; <named-content xmlns:xlink="http://www.w3.org/1999/xlink" content-type="dwc:verbatimCoordinates" xlink:type="simple"><named-content content-type="geo-json" specific-use="{&#34;type&#34;:&#34;Point&#34;,&#34;coordinates&#34;:[107.690000,26.240000]}" id="NCID0E2QAE" xlink:type="simple">26.24°N, 107.69°E</named-content></named-content>; alt. 851 m; 8 August 2023; ATY-2023-089, 092B–094 • 8♀♀; Qiannan Buyi and Miao Autonomous Prefecture, Guiding County, Changming Town, Muyang Village; <named-content xmlns:xlink="http://www.w3.org/1999/xlink" content-type="dwc:verbatimCoordinates" xlink:type="simple"><named-content content-type="geo-json" specific-use="{&#34;type&#34;:&#34;Point&#34;,&#34;coordinates&#34;:[107.220000,26.270000]}" id="NCID0EDRAE" xlink:type="simple">26.27°N, 107.22°E</named-content></named-content>; alt. 1089 m; 7 August 2023; ATY-2023-073, 074, 076, 077, 082A–082D • 1♀; Qiandongnan Miao and Dong Autonomous Prefecture, Danzhai County, Xingren Town, Machewan Village; <named-content xmlns:xlink="http://www.w3.org/1999/xlink" content-type="dwc:verbatimCoordinates" xlink:type="simple"><named-content content-type="geo-json" specific-use="{&#34;type&#34;:&#34;Point&#34;,&#34;coordinates&#34;:[107.800000,26.290000]}" id="NCID0ELRAE" xlink:type="simple">26.29°N, 107.80°E</named-content></named-content>; alt. 887 m; 8 August 2023; X. Xu, Y.X. Li, Y.C. Xiong, S.S. Han leg.; ATY-2023-105 • 1♂9♀♀; Qiandongnan Miao and Dong Autonomous Prefecture, Sansui County, Kongjiawan Village; <named-content xmlns:xlink="http://www.w3.org/1999/xlink" content-type="dwc:verbatimCoordinates" xlink:type="simple"><named-content content-type="geo-json" specific-use="{&#34;type&#34;:&#34;Point&#34;,&#34;coordinates&#34;:[108.940000,26.940000]}" id="NCID0ETRAE" xlink:type="simple">26.94°N, 108.94°E</named-content></named-content>; alt. 660 m; 16 August 2018; AT-2018-050–058 • 1♀; Qiandongnan Miao and Dong Autonomous Prefecture, Cengong County, Xiajiaao Village; <named-content xmlns:xlink="http://www.w3.org/1999/xlink" content-type="dwc:verbatimCoordinates" xlink:type="simple"><named-content content-type="geo-json" specific-use="{&#34;type&#34;:&#34;Point&#34;,&#34;coordinates&#34;:[108.830000,27.460000]}" id="NCID0E2RAE" xlink:type="simple">27.46°N, 108.83°E</named-content></named-content>; alt. 556 m; 17 August 2018; AT-2018-060 • 7♀♀; Tongren City, Jiangkou County, Fanjingshan, Huangjiaba Village; <named-content xmlns:xlink="http://www.w3.org/1999/xlink" content-type="dwc:verbatimCoordinates" xlink:type="simple"><named-content content-type="geo-json" specific-use="{&#34;type&#34;:&#34;Point&#34;,&#34;coordinates&#34;:[108.780000,27.860000]}" id="NCID0EDSAE" xlink:type="simple">27.86°N, 108.78°E</named-content></named-content>; alt. 547 m; 18 August 2018; F.X. Liu, D. Li, X. Xu, D.Q. Li, L. Yu leg.; AT-2018-064, 066–071 • 1♀; Tongren City, Yanhe Tujia Autonomous County, Heishui Town, Cuantang Village; <named-content xmlns:xlink="http://www.w3.org/1999/xlink" content-type="dwc:verbatimCoordinates" xlink:type="simple"><named-content content-type="geo-json" specific-use="{&#34;type&#34;:&#34;Point&#34;,&#34;coordinates&#34;:[108.430000,28.600000]}" id="NCID0ELSAE" xlink:type="simple">28.60°N, 108.43°E</named-content></named-content>; alt. 721 m; 11 September 2021; ATY-2021-014 • 7♀♀; Zunyi City, Fenggang County, Yong’an Town, Zhengjiawan Village; <named-content xmlns:xlink="http://www.w3.org/1999/xlink" content-type="dwc:verbatimCoordinates" xlink:type="simple"><named-content content-type="geo-json" specific-use="{&#34;type&#34;:&#34;Point&#34;,&#34;coordinates&#34;:[107.590000,28.100000]}" id="NCID0ETSAE" xlink:type="simple">28.10°N, 107.59°E</named-content></named-content>; alt. 939 m; 13 September 2021; ATY-2021-015–019, 021, 022 • 1♀; Zunyi City, Suiyang County, Wenquan Town, Shuanghe Village, Tianjiawan; <named-content xmlns:xlink="http://www.w3.org/1999/xlink" content-type="dwc:verbatimCoordinates" xlink:type="simple"><named-content content-type="geo-json" specific-use="{&#34;type&#34;:&#34;Point&#34;,&#34;coordinates&#34;:[107.290000,28.240000]}" id="NCID0E2SAE" xlink:type="simple">28.24°N, 107.29°E</named-content></named-content>; alt. 966 m; 14 September 2021; ATY-2021-023 • 13♀♀; Zunyi City, Meitan County, Huangjiaba Town, Niuchang Village, Zhujiawan; <named-content xmlns:xlink="http://www.w3.org/1999/xlink" content-type="dwc:verbatimCoordinates" xlink:type="simple"><named-content content-type="geo-json" specific-use="{&#34;type&#34;:&#34;Point&#34;,&#34;coordinates&#34;:[107.400000,27.700000]}" id="NCID0EDTAE" xlink:type="simple">27.70°N, 107.40°E</named-content></named-content>; alt. 802 m; 15 September 2021; ATY-2021-040–048D • 2♀♀; Zunyi City, Suiyang County, Tiantai Forest Park; <named-content xmlns:xlink="http://www.w3.org/1999/xlink" content-type="dwc:verbatimCoordinates" xlink:type="simple"><named-content content-type="geo-json" specific-use="{&#34;type&#34;:&#34;Point&#34;,&#34;coordinates&#34;:[107.180000,27.960000]}" id="NCID0ELTAE" xlink:type="simple">27.96°N, 107.18°E</named-content></named-content>; alt. 955 m; 15 September 2021; X. Xu, Z.Y. Chen, Y. Zhan, Y. Zhang leg.; ATY-2021-029, 030 – Henan Province • 3♀♀; Dengfeng City, Shaolin Temple; <named-content xmlns:xlink="http://www.w3.org/1999/xlink" content-type="dwc:verbatimCoordinates" xlink:type="simple"><named-content content-type="geo-json" specific-use="{&#34;type&#34;:&#34;Point&#34;,&#34;coordinates&#34;:[112.930000,34.490000]}" id="NCID0ETTAE" xlink:type="simple">34.49°N, 112.93°E</named-content></named-content>; alt. 704–843 m; 22 August 2016; LIF-2016-334, 336, 337 • 11♀♀; Xinxiang City, Baligou Scenic Spot, Tianhe Waterfall; <named-content xmlns:xlink="http://www.w3.org/1999/xlink" content-type="dwc:verbatimCoordinates" xlink:type="simple"><named-content content-type="geo-json" specific-use="{&#34;type&#34;:&#34;Point&#34;,&#34;coordinates&#34;:[113.530000,35.590000]}" id="NCID0E2TAE" xlink:type="simple">35.59°N, 113.53°E</named-content></named-content>; alt. 679–758 m; 20 August 2016; F.X. Liu, Z.T. Zhang, H. Liu, F. Li leg.; LIF-2016-312–321-1 – Hubei Province • 3♀♀; Enshi City, Phoenix Forest Park; <named-content xmlns:xlink="http://www.w3.org/1999/xlink" content-type="dwc:verbatimCoordinates" xlink:type="simple"><named-content content-type="geo-json" specific-use="{&#34;type&#34;:&#34;Point&#34;,&#34;coordinates&#34;:[109.480000,30.280000]}" id="NCID0EDUAE" xlink:type="simple">30.28°N, 109.48°E</named-content></named-content>; alt. 450–470 m; 27 March 2016; F.X. Liu, F. Li leg.; LIF-2016-045, 047, 049 • 3♀♀; Enshi Tujia and Miao Autonomous Prefecture, Hefeng County, Taiping Town, Zhongping Village; <named-content xmlns:xlink="http://www.w3.org/1999/xlink" content-type="dwc:verbatimCoordinates" xlink:type="simple"><named-content content-type="geo-json" specific-use="{&#34;type&#34;:&#34;Point&#34;,&#34;coordinates&#34;:[109.870000,29.790000]}" id="NCID0ELUAE" xlink:type="simple">29.79°N, 109.87°E</named-content></named-content>; alt. 959 m; 13 August 2022; ATY-2022-047, 048A, 048D • 2♀♀; Enshi Tujia and Miao Autonomous Prefecture, Hefeng County, Yanzi Town, Shilongdong Village; <named-content xmlns:xlink="http://www.w3.org/1999/xlink" content-type="dwc:verbatimCoordinates" xlink:type="simple"><named-content content-type="geo-json" specific-use="{&#34;type&#34;:&#34;Point&#34;,&#34;coordinates&#34;:[110.160000,29.930000]}" id="NCID0ETUAE" xlink:type="simple">29.93°N, 110.16°E</named-content></named-content>; alt. 1188 m; 13 August 2022; ATY-2022-045, 046 • 5♀♀; Enshi Tujia and Miao Autonomous Prefecture, Laifeng County, Sanhu Town, Datang Village; <named-content xmlns:xlink="http://www.w3.org/1999/xlink" content-type="dwc:verbatimCoordinates" xlink:type="simple"><named-content content-type="geo-json" specific-use="{&#34;type&#34;:&#34;Point&#34;,&#34;coordinates&#34;:[109.320000,29.580000]}" id="NCID0E2UAE" xlink:type="simple">29.58°N, 109.32°E</named-content></named-content>; alt. 638 m; 14 August 2022; ATY-2022-049–050B, 050D • 2♀♀; Enshi Tujia and Miao Autonomous Prefecture, Xianfeng County, Qujiang Town, Gaopo Village; <named-content xmlns:xlink="http://www.w3.org/1999/xlink" content-type="dwc:verbatimCoordinates" xlink:type="simple"><named-content content-type="geo-json" specific-use="{&#34;type&#34;:&#34;Point&#34;,&#34;coordinates&#34;:[109.020000,29.600000]}" id="NCID0EDVAE" xlink:type="simple">29.60°N, 109.02°E</named-content></named-content>; alt. 857 m; 14 August 2022; ATY-2022-051, 051B • 2♀♀; Yichang City, Wufeng Tujia Autonomous County, Changleping Town, Dawan Village; <named-content xmlns:xlink="http://www.w3.org/1999/xlink" content-type="dwc:verbatimCoordinates" xlink:type="simple"><named-content content-type="geo-json" specific-use="{&#34;type&#34;:&#34;Point&#34;,&#34;coordinates&#34;:[110.710000,30.190000]}" id="NCID0ELVAE" xlink:type="simple">30.19°N, 110.71°E</named-content></named-content>; alt. 903 m; 12 August 2022; ATY-2022-024, 025 • 9♀♀; Yichang City, Wufeng Tujia Autonomous County; <named-content xmlns:xlink="http://www.w3.org/1999/xlink" content-type="dwc:verbatimCoordinates" xlink:type="simple"><named-content content-type="geo-json" specific-use="{&#34;type&#34;:&#34;Point&#34;,&#34;coordinates&#34;:[110.770000,30.160000]}" id="NCID0ETVAE" xlink:type="simple">30.16°N, 110.77°E</named-content></named-content>; alt. 1076–1083 m; 12 August 2022; ATY-2022-015–021A, 021C • 9♀♀; Yichang City, Wufeng Tujia Autonomous County, Wantan Town, Honglie Village; <named-content xmlns:xlink="http://www.w3.org/1999/xlink" content-type="dwc:verbatimCoordinates" xlink:type="simple"><named-content content-type="geo-json" specific-use="{&#34;type&#34;:&#34;Point&#34;,&#34;coordinates&#34;:[110.410000,30.020000]}" id="NCID0E2VAE" xlink:type="simple">30.02°N, 110.41°E</named-content></named-content>; alt. 1110 m; 13 August 2022; ATY-2022-026–028, 031–035A • 7♀♀; Yichang City, Wufeng Tujia Autonomous County, Wantan Town; <named-content xmlns:xlink="http://www.w3.org/1999/xlink" content-type="dwc:verbatimCoordinates" xlink:type="simple"><named-content content-type="geo-json" specific-use="{&#34;type&#34;:&#34;Point&#34;,&#34;coordinates&#34;:[110.360000,30.050000]}" id="NCID0EDWAE" xlink:type="simple">30.05°N, 110.36°E</named-content></named-content>; alt. 1248 m; 13 August 2022; X. Xu, Y. Zhan, Y. Zhang leg.; ATY-2022-037–042, 044 • 4♀♀; Jianshi County; <named-content xmlns:xlink="http://www.w3.org/1999/xlink" content-type="dwc:verbatimCoordinates" xlink:type="simple"><named-content content-type="geo-json" specific-use="{&#34;type&#34;:&#34;Point&#34;,&#34;coordinates&#34;:[109.720000,30.570000]}" id="NCID0ELWAE" xlink:type="simple">30.57°N, 109.72°E</named-content></named-content>; alt. 680 m; 7 October 2018; HB-2018-002, 004, 007, 010 • 2♀♀; Lichuan City, Tenglong Cave; <named-content xmlns:xlink="http://www.w3.org/1999/xlink" content-type="dwc:verbatimCoordinates" xlink:type="simple"><named-content content-type="geo-json" specific-use="{&#34;type&#34;:&#34;Point&#34;,&#34;coordinates&#34;:[108.980000,30.340000]}" id="NCID0ETWAE" xlink:type="simple">30.34°N, 108.98°E</named-content></named-content>; alt. 1070 m; 6 October 2018; F.X. Liu, Z.C. Li leg.; HB-2018-003, 009 • 1♀; Lichuan City, Longtan Village; <named-content xmlns:xlink="http://www.w3.org/1999/xlink" content-type="dwc:verbatimCoordinates" xlink:type="simple"><named-content content-type="geo-json" specific-use="{&#34;type&#34;:&#34;Point&#34;,&#34;coordinates&#34;:[108.900000,30.300000]}" id="NCID0E2WAE" xlink:type="simple">30.30°N, 108.90°E</named-content></named-content>; alt. 1092 m; 26 March 2016; F.X. Liu, F. Li leg.; LIF-2016-031 • 1♂2♀♀; Xianning City, Maqiao Town; <named-content xmlns:xlink="http://www.w3.org/1999/xlink" content-type="dwc:verbatimCoordinates" xlink:type="simple"><named-content content-type="geo-json" specific-use="{&#34;type&#34;:&#34;Point&#34;,&#34;coordinates&#34;:[114.360000,29.800000]}" id="NCID0EDXAE" xlink:type="simple">29.80°N, 114.36°E</named-content></named-content>; 3 June 2017; F.X. Liu, C. Zeng leg.; XN-2017-001–003 • 1♀; Xianning City, Tingsi Town; <named-content xmlns:xlink="http://www.w3.org/1999/xlink" content-type="dwc:verbatimCoordinates" xlink:type="simple"><named-content content-type="geo-json" specific-use="{&#34;type&#34;:&#34;Point&#34;,&#34;coordinates&#34;:[114.170000,29.820000]}" id="NCID0ELXAE" xlink:type="simple">29.82°N, 114.17°E</named-content></named-content>; alt. 73 m; 12 March 2016; LIF-2016-016 • 3♂♂6♀♀; Xianning City, Taiyi Avenue, Jinchahua Farm; <named-content xmlns:xlink="http://www.w3.org/1999/xlink" content-type="dwc:verbatimCoordinates" xlink:type="simple"><named-content content-type="geo-json" specific-use="{&#34;type&#34;:&#34;Point&#34;,&#34;coordinates&#34;:[114.320000,29.800000]}" id="NCID0ETXAE" xlink:type="simple">29.80°N, 114.32°E</named-content></named-content>; alt. 27 m; 13 July 2017; F. Li leg.; Jch-2017-001–010 – Hunan Province • 1♀; Loudi City, Louxing District, Yijiazhou Village; <named-content xmlns:xlink="http://www.w3.org/1999/xlink" content-type="dwc:verbatimCoordinates" xlink:type="simple"><named-content content-type="geo-json" specific-use="{&#34;type&#34;:&#34;Point&#34;,&#34;coordinates&#34;:[111.950000,27.690000]}" id="NCID0E2XAE" xlink:type="simple">27.69°N, 111.95°E</named-content></named-content>; alt. 130 m; 9 August 2018; AT-2018-017 • 5♀♀; Huaihua City, Hongjiang City, Lingshang Village; <named-content xmlns:xlink="http://www.w3.org/1999/xlink" content-type="dwc:verbatimCoordinates" xlink:type="simple"><named-content content-type="geo-json" specific-use="{&#34;type&#34;:&#34;Point&#34;,&#34;coordinates&#34;:[110.400000,27.290000]}" id="NCID0EDYAE" xlink:type="simple">27.29°N, 110.40°E</named-content></named-content>; alt. 836 m; 11 August 2018; AT-2018-025–028A • 2♀♀; Huaihua City, Hongjiang City, Xuefeng Town, Jiejiao Village; <named-content xmlns:xlink="http://www.w3.org/1999/xlink" content-type="dwc:verbatimCoordinates" xlink:type="simple"><named-content content-type="geo-json" specific-use="{&#34;type&#34;:&#34;Point&#34;,&#34;coordinates&#34;:[110.400000,27.290000]}" id="NCID0ELYAE" xlink:type="simple">27.29°N, 110.40°E</named-content></named-content>; alt. 967 m; 11 August 2018; AT-2018-030C, 030D • 2♀♀; Changde City, Dingcheng District, Huayanxi; <named-content xmlns:xlink="http://www.w3.org/1999/xlink" content-type="dwc:verbatimCoordinates" xlink:type="simple"><named-content content-type="geo-json" specific-use="{&#34;type&#34;:&#34;Point&#34;,&#34;coordinates&#34;:[111.520000,28.730000]}" id="NCID0ETYAE" xlink:type="simple">28.73°N, 111.52°E</named-content></named-content>; alt. 123 m; 21 August 2018; AT-2018-095, 095A • 4♀♀; Huaihua City, Yuanling County, Maopingtou Village; <named-content xmlns:xlink="http://www.w3.org/1999/xlink" content-type="dwc:verbatimCoordinates" xlink:type="simple"><named-content content-type="geo-json" specific-use="{&#34;type&#34;:&#34;Point&#34;,&#34;coordinates&#34;:[110.550000,28.460000]}" id="NCID0E2YAE" xlink:type="simple">28.46°N, 110.55°E</named-content></named-content>; alt. 365 m; 21 August 2018; F.X. Liu, D. Li, X. Xu, D.Q. Li, L. Yu leg.; AT-2018-088, 091, 093, 094 • 7♀♀; Shimen County, Hupingshan Town, Sanhe Village; <named-content xmlns:xlink="http://www.w3.org/1999/xlink" content-type="dwc:verbatimCoordinates" xlink:type="simple"><named-content content-type="geo-json" specific-use="{&#34;type&#34;:&#34;Point&#34;,&#34;coordinates&#34;:[110.800000,30.090000]}" id="NCID0EDZAE" xlink:type="simple">30.09°N, 110.80°E</named-content></named-content>; alt. 760 m; 25 October 2018; AT-2018-097–103 • 1♀; Hengyang City, Gouloufeng; <named-content xmlns:xlink="http://www.w3.org/1999/xlink" content-type="dwc:verbatimCoordinates" xlink:type="simple"><named-content content-type="geo-json" specific-use="{&#34;type&#34;:&#34;Point&#34;,&#34;coordinates&#34;:[112.630000,27.120000]}" id="NCID0ELZAE" xlink:type="simple">27.12°N, 112.63°E</named-content></named-content>; alt. 660–800 m; 28 October 2018; F.X. Liu leg.; AT-2018-105 • 1♀; Changde City, Shimen County, Huping Mountain Scenic Area, Hupingshan Village; <named-content xmlns:xlink="http://www.w3.org/1999/xlink" content-type="dwc:verbatimCoordinates" xlink:type="simple"><named-content content-type="geo-json" specific-use="{&#34;type&#34;:&#34;Point&#34;,&#34;coordinates&#34;:[110.770000,30.110000]}" id="NCID0ETZAE" xlink:type="simple">30.11°N, 110.77°E</named-content></named-content>; alt. 1060 m; 22 September 2019; ATY-2019-022 • 2♀♀; Zhangjiajie City, Zhangjiajie National Forest Park, <named-content xmlns:xlink="http://www.w3.org/1999/xlink" content-type="dwc:verbatimCoordinates" xlink:type="simple"><named-content content-type="geo-json" specific-use="{&#34;type&#34;:&#34;Point&#34;,&#34;coordinates&#34;:[110.490000,29.390000]}" id="NCID0E2ZAE" xlink:type="simple">29.39°N, 110.49°E</named-content></named-content>; alt. 1109–1154 m; 24 September 2019; X. Xu, D.Q. Li leg.; ATY-2019-031, 033 • 1♀; Liuyang City, Mount Dawei; <named-content xmlns:xlink="http://www.w3.org/1999/xlink" content-type="dwc:verbatimCoordinates" xlink:type="simple"><named-content content-type="geo-json" specific-use="{&#34;type&#34;:&#34;Point&#34;,&#34;coordinates&#34;:[114.060000,28.410000]}" id="NCID0ED1AE" xlink:type="simple">28.41°N, 114.06°E</named-content></named-content>; alt. 700 m; 9 May 2021; X. Xu leg.; ATY-2021-002 • 2♀♀; Huaihua City, Xupu County, Nanhe Village; <named-content xmlns:xlink="http://www.w3.org/1999/xlink" content-type="dwc:verbatimCoordinates" xlink:type="simple"><named-content content-type="geo-json" specific-use="{&#34;type&#34;:&#34;Point&#34;,&#34;coordinates&#34;:[110.780000,28.170000]}" id="NCID0EL1AE" xlink:type="simple">28.17°N, 110.78°E</named-content></named-content>; alt. 255 m; 7 September 2021; X. Xu, Z.Y. Chen, Y. Zhan, Y. Zhang leg.; ATY-2021-004, 005 • 1♀; Shaoyang City, Dongkou County, Gaosha Town, Yangsiqiao Village; <named-content xmlns:xlink="http://www.w3.org/1999/xlink" content-type="dwc:verbatimCoordinates" xlink:type="simple"><named-content content-type="geo-json" specific-use="{&#34;type&#34;:&#34;Point&#34;,&#34;coordinates&#34;:[110.620000,26.930000]}" id="NCID0ET1AE" xlink:type="simple">26.93°N, 110.62°E</named-content></named-content>; alt. 330 m; 24 August 2022; X. Xu, Y. Zhan, Y. Zhang, Y.X. Li leg.; ATY-2022-077D • 1♀; Shaoyang City, Wugang City, Caoqi Village; <named-content xmlns:xlink="http://www.w3.org/1999/xlink" content-type="dwc:verbatimCoordinates" xlink:type="simple"><named-content content-type="geo-json" specific-use="{&#34;type&#34;:&#34;Point&#34;,&#34;coordinates&#34;:[110.690000,26.780000]}" id="NCID0E21AE" xlink:type="simple">26.78°N, 110.69°E</named-content></named-content>; alt. 321 m; 11 August 2023; X. Xu, Y.X. Li, Y.C. Xiong, S.S. Han leg.; ATY-2023-153 • 1♀; Hengyang City, Hengyang County, Guanshi Town; <named-content xmlns:xlink="http://www.w3.org/1999/xlink" content-type="dwc:verbatimCoordinates" xlink:type="simple"><named-content content-type="geo-json" specific-use="{&#34;type&#34;:&#34;Point&#34;,&#34;coordinates&#34;:[112.070000,26.900000]}" id="NCID0ED2AE" xlink:type="simple">26.90°N, 112.07°E</named-content></named-content>; alt. 183 m; 4 August 2024; X. Xu, Y.X. Li, Y.C. Xiong, S.S. Han leg.; ATY-2024-009A – Jiangxi Province • 1♂23♀♀; Jiujiang City, Mount Lu; <named-content xmlns:xlink="http://www.w3.org/1999/xlink" content-type="dwc:verbatimCoordinates" xlink:type="simple"><named-content content-type="geo-json" specific-use="{&#34;type&#34;:&#34;Point&#34;,&#34;coordinates&#34;:[115.980000,29.550000]}" id="NCID0EL2AE" xlink:type="simple">29.55°N, 115.98°E</named-content></named-content>; alt. 1044–1010 m; 22 May 2017 and 24 May 2018; F.X. Liu, H. Liu, Z.C. Li leg.; LS-2017-001–004, 007–010, LS-2018-001–016M • 1♀; Jiujiang City, Lianxi District, Nanshan Park; <named-content xmlns:xlink="http://www.w3.org/1999/xlink" content-type="dwc:verbatimCoordinates" xlink:type="simple"><named-content content-type="geo-json" specific-use="{&#34;type&#34;:&#34;Point&#34;,&#34;coordinates&#34;:[115.990000,29.670000]}" id="NCID0ET2AE" xlink:type="simple">29.67°N, 115.99°E</named-content></named-content>; alt. 50 m; 3 September 2023; ATY-2023-216 • 1♀; Pingxiang City, Anyuan District, Gaokeng Town, Luojiatang Village; <named-content xmlns:xlink="http://www.w3.org/1999/xlink" content-type="dwc:verbatimCoordinates" xlink:type="simple"><named-content content-type="geo-json" specific-use="{&#34;type&#34;:&#34;Point&#34;,&#34;coordinates&#34;:[113.940000,27.640000]}" id="NCID0E22AE" xlink:type="simple">27.64°N, 113.94°E</named-content></named-content>; alt. 182 m; 26 August 2023; ATY-2023-167 • 2♀♀; Xinyu City, Yushui District, Baoshi Park; <named-content xmlns:xlink="http://www.w3.org/1999/xlink" content-type="dwc:verbatimCoordinates" xlink:type="simple"><named-content content-type="geo-json" specific-use="{&#34;type&#34;:&#34;Point&#34;,&#34;coordinates&#34;:[114.930000,27.800000]}" id="NCID0ED3AE" xlink:type="simple">27.80°N, 114.93°E</named-content></named-content>; alt. 79 m; 27 August 2023; X. Xu, Y. Zhang, Y.X. Li, J.Y. Yuan leg.; ATY-2023-170, 171B.</p></tp:treatment-sec><tp:treatment-sec sec-type="diagnosis" id="SECID0EI3AE"><title>Diagnosis.</title><p>The male palp of <italic><tp:taxon-name><tp:taxon-name-part taxon-name-part-type="genus" reg="Atypus">A.</tp:taxon-name-part><tp:taxon-name-part taxon-name-part-type="species" reg="liui">liui</tp:taxon-name-part></tp:taxon-name></italic> sp. nov. resembles those of <italic><tp:taxon-name><tp:taxon-name-part taxon-name-part-type="genus" reg="Atypus">A.</tp:taxon-name-part><tp:taxon-name-part taxon-name-part-type="species" reg="heterothecus">heterothecus</tp:taxon-name-part></tp:taxon-name></italic> Zhang, 1985 and <italic><tp:taxon-name><tp:taxon-name-part taxon-name-part-type="genus" reg="Atypus">A.</tp:taxon-name-part><tp:taxon-name-part taxon-name-part-type="species" reg="largosaccatus">largosaccatus</tp:taxon-name-part></tp:taxon-name></italic> Zhu, Zhang, Song &amp; Qu, 2006 in having the apex of the embolus pointing toward the tibia, but the new species can be distinguished from the others by its slightly longer embolus and slightly larger conductor (Fig. <xref ref-type="fig" rid="F4">4J–N</xref>), and by the less excurved distal edge of the embolus (Fig. <xref ref-type="fig" rid="F4">4K–M</xref>). Female genitalia of <italic><tp:taxon-name><tp:taxon-name-part taxon-name-part-type="genus" reg="Atypus">A.</tp:taxon-name-part><tp:taxon-name-part taxon-name-part-type="species" reg="liui">liui</tp:taxon-name-part></tp:taxon-name></italic> sp. nov. resemble those of <italic><tp:taxon-name><tp:taxon-name-part taxon-name-part-type="genus" reg="Atypus">A.</tp:taxon-name-part><tp:taxon-name-part taxon-name-part-type="species" reg="largosaccatus">largosaccatus</tp:taxon-name-part></tp:taxon-name></italic> by the similarly sized receptacula with slightly long stalks, but the new species can be distinguished from the latter by the genital atrium, which has larger, paired oval lateral pore patches (Fig. <xref ref-type="fig" rid="F5">5</xref>), and from <italic><tp:taxon-name><tp:taxon-name-part taxon-name-part-type="genus" reg="Atypus">A.</tp:taxon-name-part><tp:taxon-name-part taxon-name-part-type="species" reg="karschi">karschi</tp:taxon-name-part></tp:taxon-name></italic> Dönitz, 1887 by the slightly longer stalks (Fig. <xref ref-type="fig" rid="F5">5A–H</xref>) with incrassate bases (Fig. <xref ref-type="fig" rid="F5">5A–Q</xref>).</p><fig id="F4" position="float" orientation="portrait"><object-id xmlns:xlink="http://www.w3.org/1999/xlink" content-type="doi" xlink:type="simple">10.3897/zookeys.1229.143547.figure4</object-id><object-id xmlns:xlink="http://www.w3.org/1999/xlink" content-type="arpha" xlink:type="simple">9AE3FAE1-F3F0-5EC9-B877-CD4A6A7AC85F</object-id><label>Figure 4.</label><caption><p>Male and female somatic structure and male genital anatomy of <italic><tp:taxon-name><tp:taxon-name-part taxon-name-part-type="genus" reg="Atypus">Atypus</tp:taxon-name-part><tp:taxon-name-part taxon-name-part-type="species" reg="liui">liui</tp:taxon-name-part></tp:taxon-name></italic> sp. nov. <bold>A–C</bold> male (YY-2018-001M) <bold>D–F</bold> female (YY-2018-001F) <bold>A, D</bold> carapace <bold>B, E</bold> sternum <bold>C, F</bold> chelicerae <bold>G–N</bold> left male palp <bold>G–I</bold> YY-2018-001M <bold>J–N</bold> ATY-2023-102M <bold>G, K</bold> prolateral view <bold>H, L</bold> retrolateral view <bold>I, M</bold> ventral view <bold>J</bold> dorsal view <bold>N</bold> ventral view. Scale bars: 0.5 mm.</p></caption><graphic xmlns:xlink="http://www.w3.org/1999/xlink" xlink:href="zookeys-1229-201_article-143547__-g004.jpg" position="float" orientation="portrait" xlink:type="simple" id="oo_1264497.jpg"><uri content-type="original_file" xlink:type="simple">https://binary.pensoft.net/fig/1264497</uri></graphic></fig><fig id="F5" position="float" orientation="portrait"><object-id xmlns:xlink="http://www.w3.org/1999/xlink" content-type="doi" xlink:type="simple">10.3897/zookeys.1229.143547.figure5</object-id><object-id xmlns:xlink="http://www.w3.org/1999/xlink" content-type="arpha" xlink:type="simple">F58B0FF7-E133-529F-9A17-985EF3CD3A2F</object-id><label>Figure 5.</label><caption><p>Female genital anatomy of <italic><tp:taxon-name><tp:taxon-name-part taxon-name-part-type="genus" reg="Atypus">Atypus</tp:taxon-name-part><tp:taxon-name-part taxon-name-part-type="species" reg="liui">liui</tp:taxon-name-part></tp:taxon-name></italic> sp. nov. <bold>A</bold>, <bold>C–E, I–K, O–Q</bold> vulva, dorsal view <bold>B, F–H</bold>, <bold>L–N</bold> vulva, ventral view <bold>A, B</bold> YY-2018-001F <bold>C, F</bold> AT-2018-017 <bold>D, G</bold> AT 2018-064 <bold>E, H</bold> ATY-2022-024 <bold>I, L</bold> YY-2018-005F <bold>J, M</bold> AT-2018-053 <bold>K, N</bold> ATY-2022-050B <bold>O</bold> ATY-2023-082A <bold>P</bold> ATY-2023-082C <bold>Q</bold> ATY-2021-048C. Scale bars: 0.5 mm.</p></caption><graphic xmlns:xlink="http://www.w3.org/1999/xlink" xlink:href="zookeys-1229-201_article-143547__-g005.jpg" position="float" orientation="portrait" xlink:type="simple" id="oo_1264498.jpg"><uri content-type="original_file" xlink:type="simple">https://binary.pensoft.net/fig/1264498</uri></graphic></fig></tp:treatment-sec><tp:treatment-sec sec-type="description" id="SECID0ELCAG"><title>Description.</title><p><bold>Male (<italic>holotype</italic>)</bold>. <abbrev xmlns:xlink="http://www.w3.org/1999/xlink" xlink:title="total length" id="ABBRID0EWCAG" xlink:type="simple">TL</abbrev> (including chelicerae) 11.33. <abbrev xmlns:xlink="http://www.w3.org/1999/xlink" xlink:title="carapace length" id="ABBRID0E1CAG" xlink:type="simple">CL</abbrev> 4.10, <abbrev xmlns:xlink="http://www.w3.org/1999/xlink" xlink:title="carapace width" id="ABBRID0E5CAG" xlink:type="simple">CW</abbrev> 3.30, <abbrev xmlns:xlink="http://www.w3.org/1999/xlink" xlink:title="abdomen length" id="ABBRID0ECDAG" xlink:type="simple">AL</abbrev> 4.42, <abbrev xmlns:xlink="http://www.w3.org/1999/xlink" xlink:title="abdomen width" id="ABBRID0EGDAG" xlink:type="simple">AW</abbrev> 2.74. Carapace smooth and reddish brown. Fovea transverse with radial grooves, occupying about 1/7 of carapace width at that point (Fig. <xref ref-type="fig" rid="F4">4A</xref>). Eye diameter: <abbrev xmlns:xlink="http://www.w3.org/1999/xlink" xlink:title="anterior median eyes" id="ABBRID0EODAG" xlink:type="simple">AME</abbrev> 0.24, <abbrev xmlns:xlink="http://www.w3.org/1999/xlink" xlink:title="anterior lateral eyes" id="ABBRID0ESDAG" xlink:type="simple">ALE</abbrev> 0.23, <abbrev xmlns:xlink="http://www.w3.org/1999/xlink" xlink:title="posterior median eyes" id="ABBRID0EWDAG" xlink:type="simple">PME</abbrev> 0.15, <abbrev xmlns:xlink="http://www.w3.org/1999/xlink" xlink:title="posterior lateral eyes" id="ABBRID0E1DAG" xlink:type="simple">PLE</abbrev> 0.18, <abbrev xmlns:xlink="http://www.w3.org/1999/xlink" xlink:title="anterior median eyes" id="ABBRID0E5DAG" xlink:type="simple">AME</abbrev>–<abbrev xmlns:xlink="http://www.w3.org/1999/xlink" xlink:title="anterior median eyes" id="ABBRID0ECEAG" xlink:type="simple">AME</abbrev> 0.23, <abbrev xmlns:xlink="http://www.w3.org/1999/xlink" xlink:title="anterior median eyes" id="ABBRID0EGEAG" xlink:type="simple">AME</abbrev>–<abbrev xmlns:xlink="http://www.w3.org/1999/xlink" xlink:title="anterior lateral eyes" id="ABBRID0EKEAG" xlink:type="simple">ALE</abbrev> 0.11, <abbrev xmlns:xlink="http://www.w3.org/1999/xlink" xlink:title="posterior median eyes" id="ABBRID0EOEAG" xlink:type="simple">PME</abbrev>–<abbrev xmlns:xlink="http://www.w3.org/1999/xlink" xlink:title="posterior median eyes" id="ABBRID0ESEAG" xlink:type="simple">PME</abbrev> 0.65, <abbrev xmlns:xlink="http://www.w3.org/1999/xlink" xlink:title="posterior median eyes" id="ABBRID0EWEAG" xlink:type="simple">PME</abbrev>–<abbrev xmlns:xlink="http://www.w3.org/1999/xlink" xlink:title="posterior lateral eyes" id="ABBRID0E1EAG" xlink:type="simple">PLE</abbrev> 0.02. <abbrev xmlns:xlink="http://www.w3.org/1999/xlink" xlink:title="median ocular area" id="ABBRID0E5EAG" xlink:type="simple">MOA</abbrev> 0.50, front width 0.70, back width 1.19. Labium wider than long. Chelicerae reddish brown, with 13 teeth in a single row on promargin, distal two teeth obvious small (Fig. <xref ref-type="fig" rid="F4">4C</xref>). Sternum dark reddish brown, 2.47 long, 2.36 wide. Sigilla deeply imprinted, with first pair attaching to anterior margin of sternum; second pair rounded, third and fourth pairs oval (Fig. <xref ref-type="fig" rid="F4">4B</xref>). Abdomen light brown and oval, with a nearly oval dorsal scutum. Spinnerets six: <abbrev xmlns:xlink="http://www.w3.org/1999/xlink" xlink:title="anterior lateral spinnerets" id="ABBRID0EKFAG" xlink:type="simple">ALS</abbrev> 0.36 long, <abbrev xmlns:xlink="http://www.w3.org/1999/xlink" xlink:title="posterior median spinnerets" id="ABBRID0EOFAG" xlink:type="simple">PMS</abbrev> 0.71 long, <abbrev xmlns:xlink="http://www.w3.org/1999/xlink" xlink:title="posterior lateral spinnerets" id="ABBRID0ESFAG" xlink:type="simple">PLS</abbrev> with four segments: basal 0.51, median 0.49, subapical 0.46, apical 0.42. Palpal femur lacking furrow in prolateral side. Legs slender and light yellow. Granular texture only on the prolateral side of femur I. Metatarsus IV with one dorsal spine. Leg measurements: Leg I 12.00 (3.91, 1.67, 2.09, 2.60, 1.73), Leg II 9.91 (2.84, 1.50, 1.70, 2.30, 1.57), Leg III 9.62 (2.55, 1.29, 1.49, 2.46, 1.83), Leg IV 12.40 (3.50, 1.43, 2.13, 3.30, 2.04).</p><p><bold><italic>Palp</italic>.</bold> Conductor with an excurved distal edge (Fig. <xref ref-type="fig" rid="F4">4I, M, N</xref>); long embolus straight and separated from conductor distally (Fig. <xref ref-type="fig" rid="F4">4H, J</xref>).</p><p><bold>Female</bold> (YY-2018-001F). <abbrev xmlns:xlink="http://www.w3.org/1999/xlink" xlink:title="total length" id="ABBRID0EJGAG" xlink:type="simple">TL</abbrev> (including chelicerae) 19.38. <abbrev xmlns:xlink="http://www.w3.org/1999/xlink" xlink:title="carapace length" id="ABBRID0ENGAG" xlink:type="simple">CL</abbrev> 5.82, <abbrev xmlns:xlink="http://www.w3.org/1999/xlink" xlink:title="carapace width" id="ABBRID0ERGAG" xlink:type="simple">CW</abbrev> 5.61, <abbrev xmlns:xlink="http://www.w3.org/1999/xlink" xlink:title="abdomen length" id="ABBRID0EVGAG" xlink:type="simple">AL</abbrev> 9.26, <abbrev xmlns:xlink="http://www.w3.org/1999/xlink" xlink:title="abdomen width" id="ABBRID0EZGAG" xlink:type="simple">AW</abbrev> 6.95. Carapace smooth and yellowish brown, with black margin. Fovea transverse, occupying about 1/5 of carapace width at that point (Fig. <xref ref-type="fig" rid="F4">4D</xref>). Eye diameters: <abbrev xmlns:xlink="http://www.w3.org/1999/xlink" xlink:title="anterior median eyes" id="ABBRID0EBHAG" xlink:type="simple">AME</abbrev> 0.27, <abbrev xmlns:xlink="http://www.w3.org/1999/xlink" xlink:title="anterior lateral eyes" id="ABBRID0EFHAG" xlink:type="simple">ALE</abbrev> 0.27, <abbrev xmlns:xlink="http://www.w3.org/1999/xlink" xlink:title="posterior median eyes" id="ABBRID0EJHAG" xlink:type="simple">PME</abbrev> 0.17, <abbrev xmlns:xlink="http://www.w3.org/1999/xlink" xlink:title="posterior lateral eyes" id="ABBRID0ENHAG" xlink:type="simple">PLE</abbrev> 0.16, <abbrev xmlns:xlink="http://www.w3.org/1999/xlink" xlink:title="anterior median eyes" id="ABBRID0ERHAG" xlink:type="simple">AME</abbrev>–<abbrev xmlns:xlink="http://www.w3.org/1999/xlink" xlink:title="anterior median eyes" id="ABBRID0EVHAG" xlink:type="simple">AME</abbrev> 0.40, <abbrev xmlns:xlink="http://www.w3.org/1999/xlink" xlink:title="anterior median eyes" id="ABBRID0EZHAG" xlink:type="simple">AME</abbrev>–<abbrev xmlns:xlink="http://www.w3.org/1999/xlink" xlink:title="anterior lateral eyes" id="ABBRID0E4HAG" xlink:type="simple">ALE</abbrev> 0.25, <abbrev xmlns:xlink="http://www.w3.org/1999/xlink" xlink:title="posterior median eyes" id="ABBRID0EBIAG" xlink:type="simple">PME</abbrev>–<abbrev xmlns:xlink="http://www.w3.org/1999/xlink" xlink:title="posterior median eyes" id="ABBRID0EFIAG" xlink:type="simple">PME</abbrev> 1.13, <abbrev xmlns:xlink="http://www.w3.org/1999/xlink" xlink:title="posterior median eyes" id="ABBRID0EJIAG" xlink:type="simple">PME</abbrev>–<abbrev xmlns:xlink="http://www.w3.org/1999/xlink" xlink:title="posterior lateral eyes" id="ABBRID0ENIAG" xlink:type="simple">PLE</abbrev> 0.09. <abbrev xmlns:xlink="http://www.w3.org/1999/xlink" xlink:title="median ocular area" id="ABBRID0ERIAG" xlink:type="simple">MOA</abbrev> 0.60, front width 0.87, back width 1.82. Chelicerae reddish brown, with 15 teeth on promargin in a single row (Fig. <xref ref-type="fig" rid="F4">4F</xref>). Sternum orange-brown, with a dense covering of short hairs, 4.37 long, 4.44 width. Labium wider than long (Fig. <xref ref-type="fig" rid="F4">4E</xref>). Abdomen dark brown, with an obvious dorsal scutum. Six spinnerets: <abbrev xmlns:xlink="http://www.w3.org/1999/xlink" xlink:title="anterior lateral spinnerets" id="ABBRID0E4IAG" xlink:type="simple">ALS</abbrev> 0.59 long, <abbrev xmlns:xlink="http://www.w3.org/1999/xlink" xlink:title="posterior median spinnerets" id="ABBRID0EBJAG" xlink:type="simple">PMS</abbrev> 1.33 long, <abbrev xmlns:xlink="http://www.w3.org/1999/xlink" xlink:title="posterior lateral spinnerets" id="ABBRID0EFJAG" xlink:type="simple">PLS</abbrev> with four segments: basal 1.02, median 0.97, subapical 0.83, apical 0.76. Legs orange-brown, with a dense covering of long hairs and spines; all metatarsus with dorsal spines; metatarsus IV with 10 dorsal spines. Leg measurements: Leg I 13.51 (5.05, 2.45, 2.09, 2.44, 1.48), Leg II 11.25 (3.93, 2.39, 1.56, 1.97, 1.40), Leg III 9.69 (3.16, 2.10, 1.43, 1.93, 1.07), Leg IV 11.7 (3.87, 2.14, 1.88, 2.70, 1.11).</p><p><bold><italic>Vulva</italic>.</bold> Genital atrium short, with a pair of large, oval lateral pore patches; two pairs of bulbous receptacula, with long and incrassate stalks; two pairs of similarly sized receptacula attached to the anterior margin or slightly ventral side of genital atrium (Fig. <xref ref-type="fig" rid="F5">5A–Q</xref>).</p></tp:treatment-sec><tp:treatment-sec sec-type="variation" id="SECID0EUJAG"><title>Variation.</title><p>Males and females vary in body size and the number of cheliceral teeth. Measurements for males are as follows (<italic>N</italic> = 9): <abbrev xmlns:xlink="http://www.w3.org/1999/xlink" xlink:title="total length" id="ABBRID0E3JAG" xlink:type="simple">TL</abbrev> 9.53–15.93, <abbrev xmlns:xlink="http://www.w3.org/1999/xlink" xlink:title="carapace length" id="ABBRID0EAKAG" xlink:type="simple">CL</abbrev> 3.04–4.66, <abbrev xmlns:xlink="http://www.w3.org/1999/xlink" xlink:title="carapace width" id="ABBRID0EEKAG" xlink:type="simple">CW</abbrev> 2.91–4.96, <abbrev xmlns:xlink="http://www.w3.org/1999/xlink" xlink:title="abdomen length" id="ABBRID0EIKAG" xlink:type="simple">AL</abbrev> 3.31–5.91, <abbrev xmlns:xlink="http://www.w3.org/1999/xlink" xlink:title="abdomen width" id="ABBRID0EMKAG" xlink:type="simple">AW</abbrev> 2.22–4.45. The number of cheliceral teeth ranges from 10 to 16 (<italic>N</italic> = 9). Measurements for females (<italic>N</italic> = 210) are as follows: <abbrev xmlns:xlink="http://www.w3.org/1999/xlink" xlink:title="total length" id="ABBRID0EUKAG" xlink:type="simple">TL</abbrev> 8.09–22.26, <abbrev xmlns:xlink="http://www.w3.org/1999/xlink" xlink:title="carapace length" id="ABBRID0EYKAG" xlink:type="simple">CL</abbrev> 2.52–6.40, <abbrev xmlns:xlink="http://www.w3.org/1999/xlink" xlink:title="carapace width" id="ABBRID0E3KAG" xlink:type="simple">CW</abbrev> 2.8–6.88, <abbrev xmlns:xlink="http://www.w3.org/1999/xlink" xlink:title="abdomen length" id="ABBRID0EALAG" xlink:type="simple">AL</abbrev> 2.69–11.60, <abbrev xmlns:xlink="http://www.w3.org/1999/xlink" xlink:title="abdomen width" id="ABBRID0EELAG" xlink:type="simple">AW</abbrev> 2.59–8.77. The number of cheliceral teeth varies from 6 to 21 (<italic>N</italic> = 210). In addition, the female genitalia exhibit intraspecific variations. Two pairs of receptacula exhibit either long stalks (Fig. <xref ref-type="fig" rid="F5">5A–H, O, Q</xref>) or slightly short stalks (Fig. <xref ref-type="fig" rid="F5">5I–N, P</xref>). Two pairs of receptacula are positioned on the anterior margin of the genital atrium (Fig. <xref ref-type="fig" rid="F5">5A–H, J–K, M–N, P</xref>) or the middle pair are situated on the ventral side of the genital atrium (Fig. <xref ref-type="fig" rid="F5">5I, L, O, Q</xref>). The vulva typically possesses either four receptacula (Fig. <xref ref-type="fig" rid="F5">5A–O, Q</xref>) or three receptacula (Fig. <xref ref-type="fig" rid="F5">5P</xref>), or with one of the lateral receptacula having two small protuberances on the top (Fig. <xref ref-type="fig" rid="F5">5O</xref>).</p></tp:treatment-sec><tp:treatment-sec sec-type="etymology" id="SECID0EGMAG"><title>Etymology.</title><p>The specific name is dedicated to Mr Fengxiang Liu for his kind instructions on the collection.</p></tp:treatment-sec><tp:treatment-sec sec-type="distribution" id="SECID0ELMAG"><title>Distribution.</title><p>China (Anhui, Guangxi, Guizhou, Henan, Hubei, Hunan, Jiangxi).</p></tp:treatment-sec></tp:taxon-treatment>
